# Supplementary material for: Nutrients-Rich Food Index Scores and the Overall Survival of Ovarian Cancer Patients: Results from the Ovarian Cancer Follow-Up Study, a Prospective Cohort Study
Source: Nutrients. 2023 Jan 31;15(3):717. doi: 10.3390/nu15030717 (PMC9920592; doi:10.3390/nu15030717)
Supplement: Supplementary file 1 [file nutrients-15-00717-s001.zip]

Archive with 1 entries (1 files):
- nutrients-2107345-supplementary.pdf
